# Supplementary material for: The Chromatin Remodeler LET-418/Mi2 is Required Cell Non-Autonomously for the Post-Embryonic Development of Caenorhabditis elegans
Source: J Dev Biol. 2018 Dec 24;7(1):1. doi: 10.3390/jdb7010001 (PMC6473691; doi:10.3390/jdb7010001)
Supplement: Supplementary file 1 [file jdb-07-00001-s001.zip]

Archive with 3 entries (2 files):
- jdb-399122-SI/
- jdb-399122-SI/Sup Fig and Tables.pdf
- jdb-399122-SI/Sup materials.pdf
